# Supplementary material for: Testing personality in student selection: dispositional but not situational characteristics predict faking
Source: Front Psychol. 2025 May 19;16:1592996. doi: 10.3389/fpsyg.2025.1592996 (PMC12128115; doi:10.3389/fpsyg.2025.1592996)
Supplement: Supplementary file 1 [file Table_1.xlsx]

## Sheet: Sheet 1
Supplementary table 1. Intercorrelations and descriptive statistics
	(1)	(2)	(3)	(4)	(5)	(6)	(7)	(8)	(9)	(10)	(11)	(12)	(13)	(14)	(15)	(16)	(17)	(18)	(19)	(20)	(21)	(22)	(23)	(24)	(25)	(26)
(1) RADS_O
(2) RADS_C	0.19**
(3) RADS_E	0.16**	0.27**
(4) RADS_A	0.13**	0.28**	0.15**
(5) RADS_ES	0.19**	0.37**	0.42**	0.21**
(6) low_O	-0.01	-0.05	0.06	0.02	-0.09
(7) low_C	-0.08	0.01	0.09	0.10*	0.10*	0.22**
(8) low_E	-0.01	0.02	0.02	0.12*	-0.01	0.26**	0.30**
(9) low_A	-0.04	0.14**	0.09	0.01	0.06	0.19**	0.35**	0.29**
(10) low_ES	-0.07	0.11*	0.06	0.10*	0.01	0.15**	0.31**	0.37**	0.25**
(11) high_O	0.74**	0.11*	0.16**	0.11*	0.08	0.67**	0.09	0.17**	0.10*	0.05
(12) high_C	0.11*	0.82**	0.27**	0.28**	0.36**	0.09	0.59**	0.19**	0.31**	0.27**	0.14**
(13) high_E	0.11*	0.21**	0.74**	0.19**	0.30**	0.21**	0.27**	0.68**	0.26**	0.29**	0.23**	0.33**
(14) high_A	0.09	0.31**	0.18**	0.84**	0.21**	0.12**	0.28**	0.26**	0.56**	0.22**	0.15**	0.41**	0.30**
(15) high_ES	0.10*	0.35**	0.35**	0.22**	0.77**	0.03	0.28**	0.22**	0.20**	0.65**	0.09	0.44**	0.41**	0.30**
(16) gender	0.04	-0.01	0.06	-0.08	0.15**	-0.08	-0.10*	-0.08	-0.14**	0.18**	-0.02	-0.06	-0.01	-0.14**	0.23**
(17) age	-0.04	-0.02	-0.09	-0.01	0.07	0.03	0.08	0.05	0.06	0.18**	-0.01	0.03	-0.03	0.03	0.17**	0.10*
(18) IQ	0.10*	0.12*	0.05	0.01	0.16**	0.01	-0.13**	-0.09	-0.10*	-0.06	0.09	0.03	-0.02	-0.05	0.09	0.22**	0.01
(19) relevance_O	0.04	-0.03	0.02	0.05	0.01	0.45**	0.26**	0.17**	0.23**	0.14**	0.33**	0.13**	0.13**	0.17**	0.10*	-0.16**	0.01	-0.09
(20) relevance_C	-0.05	0.04	0.05	0.07	0.05	0.08	0.43**	0.13**	0.21**	0.12*	0.02	0.28**	0.12*	0.17**	0.11*	-0.18**	0.01	-0.10*	0.21**
(21) relevance_E	-0.08	0.00	0.05	0.04	-0.07	0.14**	0.20**	0.38**	0.25**	0.14**	0.03	0.11*	0.30**	0.17**	0.04	-0.09*	-0.15**	-0.16**	0.23**	0.19**
(22) relevance_A	0.03	0.09	0.04	0.03	-0.06	0.14**	0.13**	0.14**	0.28**	0.04	0.12*	0.15**	0.12*	0.18**	-0.02	-0.11*	-0.16**	-0.09	0.19**	0.20**	0.41**
(23) relevance_ES	0.04	0.08	0.02	0.11*	0.02	0.09	0.23**	0.18**	0.11*	0.21**	0.09	0.20**	0.13**	0.15**	0.15**	-0.05	0.00	0.00	0.19**	0.21**	0.25**	0.20**
(24) instrumentality	0.03	0.02	-0.01	0.08	-0.06	0.01	0.00	0.05	0.06	-0.01	0.03	0.02	0.03	0.10*	-0.05	-0.05	-0.11*	-0.03	0.02	-0.03	0.18**	0.11*	0.06
(25) expectancy	0.03	-0.01	0.02	0.02	-0.11*	-0.02	0.02	0.08	0.01	-0.01	0.00	0.00	0.07	0.03	-0.09	-0.03	-0.23**	-0.13**	0.03	-0.05	0.24**	0.12*	0.03	0.45**
(26) valence	-0.04	0.04	0.08	0.13**	0.00	0.06	0.17**	0.16**	0.18**	0.08	0.01	0.13**	0.16**	0.20**	0.05	-0.06	-0.13**	-0.07	0.15**	0.11*	0.26**	0.20**	0.09	0.07	0.20**
M	0.00159384	0.00543393	0.00228607	0.00249367	-0.00136955	4.23348	4.30171	4.05599	4.07422	3.48382	4.3692	4.43583	4.1981	4.17578	3.97377		22.4629	0.0466932	4.46205	4.82589	4.625	4.70089	4.36607	3.34152	3.99554	4.77604
SD	0.35262	0.371153	0.415725	0.44989	0.455065	0.531634	0.523311	0.645097	0.592459	0.665128	0.47283	0.459714	0.570001	0.541034	0.59829		7.16828	0.788936	0.681088	0.424158	0.57735	0.571351	0.707841	0.98336	0.912247	0.45003
Min	-1.34755	-1.78519	-1.31101	-1.7625	-1.52157	2.8	2.75	1.5	1.75	1	2.8	3	2.25	2	1.75		17.4758	-2.20519	2	2	2	2	2	1	1	1
Max	1.01184	1.10398	1.82184	1.61787	1.44626	5	5	5	5	4.75	5	5	5	5	5		53.6921	1.88741	5	5	5	5	5	5	5	5
Notes. N=448. *p < .05, *p < .01. low = low-stakes situation, high = high-stakes situation.
